# Supplementary material for: A New Recessive Gene Conferring Resistance Against Rice Blast
Source: Rice (N Y). 2016 Sep 15;9:47. doi: 10.1186/s12284-016-0120-7 (PMC5025421; doi:10.1186/s12284-016-0120-7)
Supplement: Additional file 1: Table S1. — Sampling and phenotyping information for the 300 isolates selected from five Chinese M. oryzae populations. (XLSX 31 kb) [file 12284_2016_120_MOESM1_ESM.xlsx]

## Sheet: Sheet1
Table S1. Sampling and Phenotyping information for the 300 isolates selected
from five Chinese Magnaporthe oryzae populations
	Growing	Sampled	Sampled	Sampled	Phenotype c
Isolate	area a	cultivar	county	timeb	AS20-1 (pi66)	Aichi Asahi (Pia)	Kasalath (Pi36)	IRBLta2-Pi (Pita-2)
Guangdong (GD) population
CHL3356	GD I	Meixiangzhan	Qujiang	2013E	S	S	S	S
CHL3360	GD I2	Shanyou 402	Nanxiong	2013E	S	S	S	R
CHL3365	GD I2	Shanyou 998	Renhua	2013E	R	R	R	S
CHL3367	GD I2	Zhengui	Wengyuan	2013E	S	S	S	R
CHL3369	GD II1	Wuyou 308	Meixian	2013E	R	R	MR	S
CHL3383	GD II	Tianyou 998	Longchuan	2013E	R	MS	MR	R
CHL3385	GD II	Zajiaodao	Zijin	2013E	S	S	MS	S
CHL3396	GD I2	Changguizhong	Lianping	2013E	S	S	S	MS
CHL3405	GD III2	Taiguosimiao	Huicheng	2013E	S	S	S	R
CHL3409	GD III3	Hefengzhan	Boluo	2013E	R	R	R	S
CHL3410	GD III3	Hefengzhan	Boluo	2013E	S	S	R	S
CHL3412	GD II3	Daojingzhan	Gaoyao	2013E	S	S	S	R
CHL3414	GD II3	Wufengyou 2168	Guangning	2013E	S	R	N/A	N/A
CHL3415	GD II3	Teyou 524	Huaiji	2013E	S	S	MS	S
CHL3417	GD III2	Jinnongsimiao	Lufeng	2013E	R	R	R	S
CHL3419	GD II3	Hefengzhan	Xinxing	2013E	R	R	N/A	N/A
CHL3423	GD II3	Hefengzhan	Xinxing	2013E	R	R	R	S
CHL3425	GD III	Unknown	Kaiping	2013E	R	R	R	R
CHL3427	GD III	Huanggu	Enping	2013E	R	R	R	R
CHL3432	GD III5	Teyou 439	Gaozhou	2013E	S	S	S	S
CHL3437	GD I	Jinyou 1	Yangshan	2013E	R	MR	R	S
CHL3439	GD I	Unknown	Yangshan	2013E	R	R	R	R
CHL3440	GD III1	Teyou 808	Jiexi	2013E	MS	R	MS	R
CHL3448	GD III2	Meixiangzhan 2	Haifeng	2013E	R	R	R	S
CHL3450	GD II3	Yuejingsimiao	Xinxing	2013E	R	R	R	R
CHL3451	GD III	Zhenxiangsimiao	Taishan	2013E	R	R	R	S
CHL3453	GD III4	Shenyou 563	Yangdong	2013E	S	S	S	R
CHL3456	GD III4	Teyou 439	Yangjiang	2013E	S	S	S	S
CHL3462	GD III5	Shuangyouzhan	Lianjiang	2013E	S	S	S	R
CHL3465	GD III5	Yuxiangyouzhan	Lianjiang	2013E	R	R	R	R
CHL3467	GD I2	Meixiangzhan	Nanxiong	2013L	S	S	S	R
CHL3477	GD I2	Zhudao	Renhua	2013L	R	R	R	S
CHL3479	GD I	Mabayinzhan	Qujiang	2013L	S	S	S	R
CHL3483	GD I2	Hefengzhan	Wengyuan	2013L	R	R	R	S
CHL3490	GD II1	Shenliangyou 5814	Meixian	2013L	S	S	S	MR
CHL3493	GD II1	Shenliangyou 5814	Meixian	2013L	S	MS	S	S
CHL3497	GD II1	Taifengyou 55	Dapu	2013L	MS	S	S	S
CHL3498	GD II	Shenliangyou 5814	Dongyuan	2013L	MS	S	S	R
CHL3499	GD II	Changguidao	Heping	2013L	R	R	R	S
CHL3504	GD II	Meixiangzhan	Longchuan	2013L	S	S	S	R
CHL3507	GD II	Zajiaodao	Zijin	2013L	MS	S	MS	R
CHL3512	GD I2	Changguidao	Lianping	2013L	R	R	R	S
CHL3516	GD I1	Unknown	Yangshan	2013L	S	S	R	S
CHL3518	GD III2	Nuogu	Huicheng	2013L	R	R	R	S
CHL3520	GD III2	Hefengzhan	Huiyang	2013L	R	R	R	S
CHL3524	GD III2	Zhongerruanzhan	Longmen	2013L	R	R	R	S
CHL3528	GD II3	Xuehuazhan	Gaoyao	2013L	R	R	R	S
CHL3529	GD II3	Yuenongsimiao	Gaoyao	2013L	R	R	R	S
CHL3530	GD II3	Qiuyou 998	Huaiji	2013L	S	S	MS	S
CHL3534	GD III2	Nuogu	Lufeng	2013L	S	S	S	R
CHL3536	GD III2	Yeqianzhan	Lufeng	2013L	S	S	S	R
CHL3537	GD III	Sannongzhan	Xinhui	2013L	S	S	S	R
CHL3538	GD III	Hangmeixiangzhan	Xinhui	2013L	S	S	S	R
CHL3543	GD III4	Weiyou	Yangchun	2013L	S	S	MS	S
CHL3547	GD III4	Y Liangyou 143	Yangchun	2013L	R	R	R	MS
CHL3549	GD III4	Hefengzhan	Yangdong	2013L	R	R	R	S
CHL3558	GD III5	Y Liangyou 1	Xinyi	2013L	S	S	S	S
CHL3563	GD III5	Tianyou 998	Gaozhou	2013L	S	S	S	S
CHL3568	GD IV1	Shenyou 5815	Suixi	2013L	S	S	S	S
CHL3570	GD III5	Bo Ⅱ You 15	Lianjiang	2013L	R	MS	R	S
Guangxi (GX) population
EL1597	GX I	GCBF2-3	Cenxi	2013	S	S	S	S
EL1598	GX I	BRTF2-6	Cenxi	2013	S	S	S	S
EL1599	GX I	BRTF2-6	Cenxi	2013	S	S	S	S
EL1601	GX I	Unknown	Cenxi	2013	S	S	S	R
EL1603	GX I	Unknown	Cenxi	2013	S	S	S	S
EL1604	GX I	Shenliangyou 5814	Bobai	2013	S	S	MR	S
EL1605	GX I	Shenliangyou 5815	Bobai	2013	S	S	S	S
EL1606	GX I	Y Liangyou D87	Bobai	2013	S	S	S	S
EL1607	GX I	Sanxiangliuerbachanggui	Bobai	2013	S	S	MS	S
EL1609	GX I	Guiliangyou 2	Bobai	2013	S	S	S	S
EL1610	GX I	Boyou	Bobai	2013	S	S	S	S
EL1611	GX I	Boyou	Bobai	2013	S	S	MR	S
EL1612	GX I	Boyou	Bobai	2013	S	S	S	S
EL1613	GX I	Shenliangyou 5814	Bobai	2013	S	S	S	S
EL1614	GX I	Y Liangyou 1	Bobai	2013	S	S	S	S
EL1615	GX I	Boliangyou 859	Bobai	2013	S	S	S	S
EL1616	GX I	Nuodao	Ningming	2013	R	R	R	R
EL1617	GX I	Nuodao	Ningming	2013	MS	MS	S	S
EL1618	GX I	Nuodao	Ningming	2013	S	S	R	R
EL1619	GX I	Unknown	Ningming	2013	S	S	MR	MS
EL1621	GX I	Unknown	Yuzhou	2013	S	S	S	S
EL1622	GX I	Unknown	Yuzhou	2013	S	S	S	R
EL1624	GX I	Unknown	Yuzhou	2013	R	R	R	S
EL1625	GX I	Unknown	Yuzhou	2013	R	R	R	S
EL1626	GX I	Unknown	Yuzhou	2013	R	R	R	S
EL1628	GX I	Y Liangyou 4488	Luchuan	2013	S	S	S	S
EL1630	GX I	Y Liangyou 4488	Luchuan	2013	S	S	S	S
EL1631	GX I	Yuliangyou 8	Luchuan	2013	S	S	S	S
EL1632	GX I	Yuliangyou 8	Luchuan	2013	S	S	MR	S
EL1633	GX I	Yuliangyou 8	Beiliu	2013	S	S	S	R
EL1634	GX I	Yuliangyou 8	Beiliu	2013	S	S	S	MS
EL1635	GX I	Yuliangyou 8	Beiliu	2013	S	S	S	R
EL1636	GX I	Yuliangyou 8	Xinye	2013	S	S	S	R
EL1637	GX I		Xinye	2013	S	S	S	R
EL1638	GX I	Yuliangyou 8	Xinye	2013	S	S	S	R
EL1639	GX I	Yuliangyou 8	Xinye	2013	S	S	S	S
EL1640	GX I	Manxiangyou X1171	Xinning	2013	S	S	S	R
EL1641	GX I	Manxiangyou X1132	Xinning	2013	S	S	S	S
EL1642	GX I	Teyou 63	Xinning	2013	S	S	S	R
EL1643	GX I	Unknown	Wuming	2013	S	S	S	R
EL1644	GX IV	Danuo	Longsheng	2013	S	R	R	R
EL1645	GX IV	Danuo	Longsheng	2013	R	R	R	R
EL1646	GX II	Unknown	Xiangzhou	2013	R	R	R	S
EL1647	GX II	Unknown	Xiangzhou	2013	R	R	R	R
EL1648	GX II	Unknown	Xiangzhou	2013	R	R	R	S
EL1649	GX II	Unknown	Xiangzhou	2013	R	R	R	R
EL1650	GX II	Unknown	Xiangzhou	2013	R	R	R	S
EL1651	GX II	Yukezhan 5	Xiangzhou	2013	R	R	R	S
EL1652	GX II	Yukezhan 5	Xiangzhou	2013	R	R	R	S
EL1653	GX II	Jinhuaruanzhan	Xiangzhou	2013	R	R	R	S
EL1654	GX II	Jinhuaruanzhan	Xiangzhou	2013	R	R	R	S
EL1655	GX II	Jinhuaruanzhan	Xiangzhou	2013	R	R	R	S
EL1656	GX IV	Unknown	Jinxiu	2013	S	S	R	R
EL1657	GX IV	Unknown	Jinxiu	2013	S	S	S	R
EL1658	GX IV	Unknown	Jinxiu	2013	S	S	S	R
EL1659	GX IV	Guer	Jinxiu	2013	S	S	S	R
EL1660	GX IV	Guer	Jinxiu	2013	S	S	S	R
EL1661	GX IV	Unknown	Pingnan	2013	S	S	S	S
EL1662	GX IV	Unknown	Pingnan	2013	S	S	S	R
EL1663	GX IV	Unknown	Pingnan	2013	S	S	S	R
Yunnan (YN) population
EHL0001	YN I	Deyou 11	Longling	2005	S	S	S	R
EHL0003	YN III	F3-405-5	Menghai	2005	S	S	S	R
EHL0007	YN IV	Hexuan 1	Ludian	2005	S	S	MR	R
EHL0013	YN IV	Hexuan 1	Ludian	2005	MS	S	R	R
EHL0017	YN I	Midujingdao	Midu	2005	R	R	R	R
EHL0021	YN I	Midujingdao	Midu	2005	MR	R	S	MR
EHL0025	YN I	Dianrui 202	Yingjiang	2005	S	S	S	R
EHL0033	YN I	Dianrui 202	Yingjiang	2005	S	S	S	R
EHL0036	YN III	Gangyou 22	Menghai	2005	S	R	R	S
EHL0037	YN IV	Yanjinjingdao	Yanjin	2005	S	S	S	R
EHL0045	YN IV	Yanjinjingdao	Yanjin	2005	MR	R	S	R
EHL0048	YN III	Gangyou 12	Menghai	2005	S	S	MR	S
EHL0054	YN I	Dianrui 201	Yingjiang	2005	S	S	S	R
EHL0058	YN I	Dianrui 201	Yingjiang	2005	S	S	S	R
EHL0060	YN I	Tengchong NS0881	Tengchong	2005	MR	S	MR	MR
EHL0068	YN I	TengchongNS0881	Tengchong	2005	MS	S	S	R
EHL0072	YN IV	Zhanyijingdao	Zhanyi	2005	R	R	S	R
EHL0075	YN IV	Zhanyijingdao	Zhanyi	2005	R	R	S	R
EHL0079	YN I	Jingza 88-190	Longling	2005	S	S	MS	R
EHL0083	YN I	Jingza 88-194	Longling	2005	S	S	R	R
EHL0087	YN I	82 You 121	Tengchong	2005	MR	S	R	R
EHL0090	YN I	82 You 121	Tengchong	2005	R	R	R	R
EHL0093	YN IV	Hexuan 1	Ludian	2005	MS	R	R	R
EHL0094	YN IV	Hexuan 1	Ludian	2005	R	R	R	R
EHL0098	YN I	Ejingza 1	Tengchong	2005	S	S	R	R
EHL0102	YN I	Ejingza 1	Tengchong	2005	S	S	R	R
EHL0107	YN I	Jingdao (Song)	Jiangchuan	2005	MR	MR	MR	R
EHL0110	YN I	Hexi 39	Yongren	2005	R	R	MR	R
EHL0113	YN II	Mazhagu	Yuanjiang	2005	S	S	MS	R
EHL0117	YN II	Mazhagu	Yuanjiang	2005	S	S	S	R
EHL0118	YN I	Hexi	Jiangchuan	2005	R	R	R	R
EHL0129	YN I	Gangyou 725	Yingjiang	2005	S	S	S	R
EHL0139	YN I	Hexi 22-2	Yaoan	2005	R	R	R	R
EHL0148	YN I	96 Y-27	Jiangchuan	2005	R	R	MR	S
EHL0157	YN I	Xianxiang 10	Xichou	2005	MR	R	R	R
EHL0158	YN II	Yunyu 9	Yuanjiang	2005	R	R	R	R
EHL0159	YN III	F3-405-5	Menghai	2005	S	S	S	R
EHL0165	YN III	F3-405-5	Menghai	2005	S	S	S	R
EHL0180	YN III	Gangyou 12	Menghai	2005	R	R	R	R
EHL0184	YN III	Gangyou 12	Menghai	2005	MS	S	MR	R
EHL0188	YN I	Hexi 40	Malong	2005	S	S	S	S
EHL0196	YN I	Jingdao	Luliang	2005	S	S	S	S
EHL0204	YN III	D You 68	Menghai	2005	MS	S	S	S
EHL0208	YN II	Nuodao	Yuanjiang	2005	S	S	S	S
EHL0210	YN I	Nuodao	Jiangchuan	2005	MS	S	MS	MS
EHL0235	YN I	Luyu 1	Qujing	2005	R	R	R	R
EHL0241	YN I	Jingdao	Jinning	2005	S	S	S	S
EHL0243	YN I	Xiandao	Binchuan	2005	R	R	R	S
EHL0249	YN I	Zinuo	Yingjiang	2005	S	S	MR	R
EHL0264	YN I	Dianza 6	Shidian	2005	MS	S	R	MS
EHL0279	YN I	Hexi 22-2	Yimen	2005	R	R	R	R
EHL0285	YN I	Hexi 40	Malong	2005	MR	S	MR	MS
EHL0292	YN II	Yunhui 290	Mile	2005	S	S	R	R
EHL0297	YN I	Hexi 39	Qujing	2005	R	R	R	R
EHL0302	YN I	Gangyou 12	Jiangchuan	2005	S	S	MS	S
EHL0305	YN I	Zhanjing	Qujing	2005	S	S	S	S
EHL0306	YN I	Yunguang 12	Tengchong	2005	S	S	S	S
EHL0307	YN I	Zhanjing 7	Qujing	2005	S	S	MS	R
EHL0309	YN V	Unknown	Lushui	2005	S	S	MR	MS
EHL0310	YN V	Unknown	Lushui	2005	S	R	R	R
Sichuan (SC) population
CHL842	SC I	C You 881	Xuanhan	2006	MS	S	MS	S
CHL843	SC I	D You 527	Xuanhan	2006	MS	S	MR	R
CHL844	SC III	Yixiangyou 1577	Fucheng	2006	S	S	MR	S
CHL849	SC III	Yixiangyou 1577	Fucheng	2006	R	R	R	MS
CHL852	SC III	Yixiangyou 1577	Fucheng	2006	S	S	R	S
CHL853	SC I	Gangyou 827	Daxian	2006	MS	S	MR	S
CHL854	SC I	Jinyou 18	Daxian	2006	S	S	R	R
CHL858	SC IV	Shanyou 63	Chonzhou	2006	S	S	S	R
CHL860	SC IV	Shanyou 63	Chonzhou	2006	S	S	S	R
CHL862	SC IV	Shanyou 63	Chonzhou	2006	S	S	MS	R
CHL866	SC IV	Gangyou 182	Chonzhou	2006	R	R	R	R
CHL868	SC IV	Gangyou 182	Chonzhou	2006	S	S	MR	R
CHL870	SC IV	Nuodao	Chonzhou	2006	R	R	R	R
CHL873	SC IV	Nuodao	Chonzhou	2006	S	MS	MR	S
CHL876	SC IV	Yixiangyou 1577	Pujiang	2006	S	R	MR	S
CHL879	SC IV	Yixiangyou 1577	Pujiang	2006	S	S	MR	S
CHL880	SC IV	Yixiangyou 1577	Pujiang	2006	S	S	MR	S
CHL884	SC IV	Gangyou 725	Pujiang	2006	S	S	S	R
CHL885	SC IV	Gangyou 527	Pujiang	2006	MS	S	S	R
CHL886	SC IV	II You 802	Pujiang	2006	S	S	MR	R
CHL888	SC IV	Gangyou 364	Pujiang	2006	S	S	MS	R
CHL892	SC IV	Gangyou 725	Dayi	2006	MR	S	S	S
CHL896	SC IV	Gangyou 725	Dayi	2006	MS	S	R	S
CHL898	SC IV	Gangyou 725	Dayi	2006	S	S	MS	S
CHL900	SC IV	Shanyou 63	Dayi	2006	S	S	S	R
CHL902	SC IV	Shanyou 63	Dayi	2006	MS	R	MS	R
CHL903	SC IV	Shanyou 63	Dayi	2006	S	S	S	R
CHL905	SC V	Shanyou 63	Yaan	2006	S	S	S	R
CHL909	SC V	Shanyou 63	Yaan	2006	S	S	S	R
CHL911	SC V	Shanyou 63	Yaan	2006	S	S	MS	MR
CHL913	SC V	Yixiangyou 1577	Yaan	2006	R	R	MR	S
CHL914	SC V	II You 734	Yaan	2006	S	S	MS	R
CHL917	SC V	Gangyou 725	Yaan	2006	S	S	MS	S
CHL919	SC V	Nuodao	Xuyong	2006	R	R	R	R
CHL921	SC V	Nuodao	Xuyong	2006	S	S	MS	S
CHL922	SC V	Teyouhang 1	Xuyong	2006	S	S	S	S
CHL923	SC V	Teyouhang 1	Xuyong	2006	S	S	S	S
CHL925	SC V	Nuodao	Gaoxian	2006	R	R	R	R
CHL928	SC V	Nuodao	Gaoxian	2006	R	R	R	R
CHL930	SC V	Nuodao	Gaoxian	2006	MS	S	MR	S
CHL934	SC V	Nuodao	Gaoxian	2006	MR	MS	MR	S
CHL935	SC V	Nuodao	Gaoxian	2006	S	MR	MR	S
CHL937	SC V	Chuanfeng 2	Cangxi	2006	S	S	S	S
CHL938	SC VI1	Nuodao	Xichang	2006	S	S	R	R
CHL939	SC VI2	Nuodao	Xichang	2006	S	S	MR	S
CHL942	SC VI4	Nuodao	Xichang	2006	S	S	MR	S
CHL943	SC V	II You 7	Yaan	2006	S	S	MS	R
CHL944	SC V	II You 602	Yaan	2006	S	S	MS	R
CHL945	SC III	Jinyou 63	Yingshan	2006	S	S	S	R
CHL947	SC III	Gangyou 881	Zizhong	2006	S	S	S	R
CHL948	SC III	Gangyou 26	Zizhong	2006	S	S	S	R
CHL949	SC III	II You 1313	Zizhong	2006	MR	MR	MS	R
CHL950	SC II	Guoza 1	Luzhou	2006	MS	S	MS	R
CHL951	SC II	Guoza 1	Luzhou	2006	MS	S	R	R
CHL952	SC IV	Q You 5	Qionglai	2006	S	S	MS	S
CHL953	SC IV	Gangyou 364	Qionglai	2006	R	S	MS	R
CHL954	SC IV	Gangyou 906	Qionglai	2006	S	S	S	R
CHL955	SC IV	Gangyou 615	Pujiang	2006	MR	R	R	R
CHL956	SC IV	Jinyou 527	Pujiang	2006	MS	S	MR	S
CHL957	SC IV	Gangyou 906	Pujiang	2006	S	S	R	S
Heilongjiang (HLJ) population
EL1355	HLJ III	Kongyu 131	875 farm	2010	S	S	MR	R
EL1357	HLJ II	Nongken 5	Fujin	2010	S	S	MR	R
EL1359	HLJ II	Dundao	Fujin	2010	MR	S	MR	R
EL1360	HLJ II	Kongyu 131	Fujin	2010	MS	S	R	R
EL1361	HLJ II	Kongyu 131	Fujin	2010	S	S	MR	R
EL1362	HLJ II	Nongken 5	Fujin	2010	MR	S	MR	S
EL1366	HLJ II	Longjing 26	Suibin	2010	S	S	S	R
EL1367	HLJ II	Kenxi 017	Suibin	2010	MR	S	MR	S
EL1368	HLJ II	Kongyu 131	Fujin	2010	S	S	MR	R
EL1370	HLJ II	Kongyu 131	Fujin	2010	S	S	S	MR
EL1371	HLJ II	Kongyu 131	Fujin	2010	S	S	MR	R
EL1372	HLJ II	Kenjiandao 6	Baoqing	2010	S	S	S	S
EL1373	HLJ II	Longjing 26	Baoqing	2010	MR	S	MR	R
EL1374	HLJ II	Kongyu 131	Jidong	2010	S	S	S	R
EL1375	HLJ II	Kongyu 131	Qingan	2010	S	S	R	R
EL1376	HLJ III	Kongyu 131	Gannan	2010	S	S	R	R
EL1378	HLJ III	Kongyu 131	Gannan	2010	S	S	R	R
EL1379	HLJ III	Kongyu 131	Gannan	2010	S	S	R	S
EL1381	HLJ III	Longjing 21	Gannan	2010	S	S	S	S
EL1382	HLJ III	Kongyu 131	Gannan	2010	MS	S	MR	MS
EL1385	HLJ III	Kongyu 131	Gannan	2010	S	S	MR	R
EL1387	HLJ III	Kongyu 131	Hulin	2010	S	S	S	R
EL1388	HLJ III	Kenjiandao 6	Hulin	2010	MS	S	MS	S
EL1390	HLJ III	Kongyu 131	Hulin	2010	S	S	S	S
EL1391	HLJ III	Kenjiandao 6	Hulin	2010	MS	S	R	R
EL1392	HLJ III	Xinyueguang	Hulin	2010	MS	S	MR	R
EL1393	HLJ III	Nongjing 20	Hulin	2010	S	S	S	S
EL1395	HLJ III	Kendao 12	Hulin	2010	S	S	R	S
EL1396	HLJ III	Unknown	Hulin	2010	S	S	R	R
EL1399	HLJ III	Kongyu 131	Hulin	2010	S	S	R	R
EL1400	HLJ III	Kongyu 131	Hulin	2010	S	S	S	R
EL1401	HLJ III	Kongyu 131	Tongjiang	2010	S	S	S	S
EL1402	HLJ III	Kongyu 131	Tongjiang	2010	S	S	MR	S
EL1403	HLJ II	Kongyu 131	Fujin	2010	MS	S	R	R
EL1404	HLJ III	Kongyu 131	Luobei	2010	S	S	S	S
EL1407	HLJ III	Kongyu 131	Tongjiang	2010	S	S	R	S
EL1409	HLJ III	Kongyu 131	Fuyuan	2010	S	S	MR	MR
EL1410	HLJ III	Kongyu 131	Fuyuan	2010	S	S	R	R
EL1412	HLJ II	Longjing 26	Tangyuan	2010	S	S	MR	R
EL1413	HLJ II	Dongnong 428	Tangyuan	2010	S	S	R	S
EL1414	HLJ II	Kendao 19	Tangyuan	2010	S	S	MS	S
EL1415	HLJ III	Kongyu 131	Luobei	2010	S	S	S	S
EL1416	HLJ III	Longjing 26	Luobei	2010	S	S	S	R
EL1417	HLJ III	Longjing 26	Luobei	2010	S	S	S	MR
EL1419	HLJ III	Kongyu 131	Raohe	2010	S	S	R	R
EL1420	HLJ III	Kongyu 131	Raohe	2010	S	S	MR	MS
EL1422	HLJ III	Kongyu 131	Raohe	2010	S	S	R	S
EL1423	HLJ III	Kongyu 131	Fuyuan	2010	S	S	R	R
EL1424	HLJ III	Kongyu 131	Fuyuan	2010	S	S	S	R
EL1426	HLJ III	Kongyu 131	Raohe	2010	S	S	MR	S
EL1427	HLJ III	Longjing 26	Raohe	2010	MS	S	R	R
EL1429	HLJ III	Kongyu 131	Raohe	2010	S	S	S	MS
EL1430	HLJ III	Kongyu 131	Raohe	2010	S	R	MR	S
EL1431	HLJ III	Kongyu 131	Raohe	2010	S	S	MS	S
EL1432	HLJ III	Kongyu 131	Tongjiang	2010	S	S	MR	S
EL1433	HLJ III	Kongyu 131	Hulin	2010	S	S	MR	MR
EL1436	HLJ III	Longjing 26	Tieli	2010	S	S	S	S
EL1437	HLJ III	Longdun 104	Tieli	2010	S	S	S	S
EL1438	HLJ III	Kongyu 131	Tieli	2010	S	S	MR	R
EL1439	HLJ III	Suijing 26	Tieli	2010	S	S	S	R
a The rice-growing areas in the respective provinces, China, were adopted from Regionalization of Rice Cropping
in China Edited in 1988 by China National Rice Research Institute, Hangzhou, China. Abbreviations GD I
and GD II mean #1 and #2 rice-growing areas, respectively, in Guangdong province and so on.
b 2013E and 2013L mean Early season (from March to July) and Late season (from July to November) in 2013,
respectively, in Guangdong province.
c Four rice cvs carrying the majoy blast resistance genes were selected for phenotyping according to Pan et al. 1996, 2003
in which the seedlings of classes 0-1, 2-3, 4, and 5, were referred to resistant (R), middle resistant (MR),
middle susceptible (MS), and susceptible (S), respectively. N/A, data not available.
